# Supplementary material for: Temporary Knockdown of p53 During Focal Limb Irradiation Increases the Development of Sarcomas
Source: Cancer Res Commun. 2023 Dec 5;3(12):2455–67. doi: 10.1158/2767-9764.CRC-23-0104 (PMC10697056; doi:10.1158/2767-9764.CRC-23-0104)
Supplement: Table S1 — Supplementary table S1 is the experimental mice table [file crc-23-0104-s11.xlsx]

## Sheet: Sheet1
		Mouse number	Tumor location	Genotype	Sex	Tumor latency	Injury score at death	LHL IR Dose	Treatment	Tumor type	RNAseq Sample ID
	1	223030	LHL	Control	M	604	3.5	40	Dox 10 days	UPS	5838-S3
	2	222933	LHL	p53KD	M	496	3.5	40	Dox 10 days	UPS	5838-S4
	3	320114	LHL	p53KD	F	411	4	30	Dox 10 days	UPS with myofibroblastic differentiation	5838-S5
	4	223181	LHL	p53KD	M	269	0.5	30	Dox 10 days	UPS	5838-S7
	5	320006	LHL	p53KD	M	580	2.5	30	Dox 10 days	UPS	5838-S8
	6	320239	LHL	p53KD	M	326	3.75	30	Dox 10 days	UPS	5838-S9
	7	223178	LHL	p53KD	M	762	3.75	30	Dox 10 days	UPS	5838-S10
	8	320359	LHL	p53KD	M	518	3.75	40	Dox 10 days	UPS	5838-S11
	9	320258	LHL	p53KD	F	546	3.75	30	Dox 10 days	UPS	5838-S12
	10	320177	LHL	Control	F	548	4	40	Dox 10 days	UPS	5838-S13
	11	320085	LHL	p53KD	M	635	3.75	30	Dox 10 days	Angiosarcoma	5838-S14
	12	320109	LHL	p53KD	M	669	4	30	Dox 10 days	UPS	5838-S15
	13	320179	LHL	p53KD	M	662	4	40	Dox 10 days	Giant cell UPS	5838-S16
	14	223032	LHL	p53KD	M	496	3.5	40	Dox 10 days	UPS with myofibroblastic differentiation	NA
	15	320132	LHL	p53KD	F	903	4	40	Dox 10 days	UPS	5838-S18
	16	320354	LHL	p53KD	F	840	4	40	Dox 10 days	Leiomyosarcoma	5838-S19
	17	320358	LHL	p53KD	M	553	3.5	40	Dox 10 days	UPS	5838-S20
		Mouse number	Normal Muscle	Genotype	Sex	Days at death	RNAseq Sample ID
	1	321103	hind limb muscle	Actin-rtTA	M	343	5838-S21
	2	320679	hind limb muscle	TRE-p53.1224	M	760	5838-S22
	3	320703	hind limb muscle	CMV-rtTA	M	583	5838-S23
	4	321281	hind limb muscle	Actin-rtTA;TRE-p53.1224	F	243	5838-S24
	5	320354	hind limb muscle	Actin-rtTA;TRE-p53.1224	F	840	5838-S25
	6	323338	hind limb muscle	Actin-rtTA;TRE-p53.1224	F	117	5838-S26
	7	323340	hind limb muscle	Actin-rtTA	F	117	5838-S27
		LHL=Left Hind Limb
