# Supplementary material for: Temporary Knockdown of p53 During Focal Limb Irradiation Increases the Development of Sarcomas
Source: Cancer Res Commun. 2023 Dec 5;3(12):2455–67. doi: 10.1158/2767-9764.CRC-23-0104 (PMC10697056; doi:10.1158/2767-9764.CRC-23-0104)
Supplement: Table S2 — Supplementary table 2 is the injury scoring rubric [file crc-23-0104-s12.xlsx]

## Sheet: Sheet1
Score	Description
0	Normal
0.25	Fifty-fifty doubtful if different from normal
0.5	Slight hair loss and/or very slight reddening
0.75	Definite but slight reddening +/- hair loss
1	Severe reddening with distended blood vessels or slight swelling
1.25	Severe reddening with white scales and/or severe swelling; red “papery” skin when healing
1.5	Moist breakdown of one small area (usually on bottom of foot first) with scaly appearance)
1.75	Moist desquamation in more than one small area or one slightly larger area (tips of toes stuck together with no other breakdown when healing)
2	Breakdown of larger area and/or toes stuck together; possibly moist in places
2.25	Breakdown in one-third area of foot
2.5	Breakdown of one-half area of foot (usually first on bottom)
2.75	Breakdown of about two-thirds area of foot
3	Breakdown of most of skin of foot, possible slight moist exudate; possible paralysis
3.25	Breakdown of entire skin of foot with slight moist exudate
3.5	Breakdown of entire skin with severe moist exudate; may be stuck to body fur
4	Loss of foot
